# Supplementary material for: Enhancing Maturation and Translatability of Human Pluripotent Stem Cell-Derived Cardiomyocytes through a Novel Medium Containing Acetyl-CoA Carboxylase 2 Inhibitor
Source: Cells. 2024 Aug 13;13(16):1339. doi: 10.3390/cells13161339 (PMC11352932; doi:10.3390/cells13161339)
Supplement: Supplementary file 1 [file cells-13-01339-s001.zip]

Archive with 1 entries (1 files):
- cells-3085458-supplementary.pdf
